# Supplementary material for: Phytochemical Profile and Functional Properties of the Husk of Argania spinosa (L.) Skeel
Source: Plants (Basel). 2025 Jul 24;14(15):2288. doi: 10.3390/plants14152288 (PMC12348269; doi:10.3390/plants14152288)
Supplement: Supplementary file 1 [file plants-14-02288-s001.zip]

Archive with 1 entries (1 files):
- plants-3768962-supplementary.pdf
